# Supplementary material for: Intra-horn insemination in the alpaca Vicugna pacos: Copulatory wounding and deep sperm deposition
Source: PLoS One. 2024 Apr 17;19(4):e0295882. doi: 10.1371/journal.pone.0295882 (PMC11023217; doi:10.1371/journal.pone.0295882)
Supplement: S2 Table — (XLSX) [file pone.0295882.s002.xlsx]

## Sheet: Sheet1
	tissue	slide	#neutrophils per .25um	#neutrophils per .25um	#neutrophils per .25um	#neutrophils per .25um	#neutrophils per .25um	#neutrophils per .25um	#neutrophils per .25um	#neutrophils per .25um	#neutrophils per .25um	#neutrophils per .25um	average
ALPF 040	uterine body	103(4)	16	4	4	9	9	7	17	2	10	11	8.9
ALPF 040	uterine body	103(1)	4	3	5	5	9	10	4	7	6	13	6.6
ALPF 041	uterine body												#DIV/0!
ALPF 041	uterine body												#DIV/0!
ALPF 043	uterine body												#DIV/0!
ALPF 043	uterine body												#DIV/0!
ALPF 044	uterine body												#DIV/0!
ALPF 044	uterine body												#DIV/0!
ALPF 030	uterine body												#DIV/0!
ALPF 030	uterine body												#DIV/0!
ALPF 033	uterine body												#DIV/0!
ALPF 033	uterine body												#DIV/0!
ALPF 035	uterine body												#DIV/0!
ALPF 035	uterine body												#DIV/0!
ALPF 036	uterine body												#DIV/0!
ALPF 036	uterine body												#DIV/0!
ALPF 039	uterine body												#DIV/0!
ALPF 039	uterine body												#DIV/0!
ALPF 042	uterine body												#DIV/0!
ALPF 042	uterine body												#DIV/0!

## Sheet: subepith neutrophils all
tissue	slide_mask	quality_H&E	neutrophils_over_.25mm_100ou	neutrophils_over_.25mm_100ou	neutrophils_over_.25mm_100ou	neutrophils_over_.25mm_100ou	neutrophils_over_.25mm_100ou	neutrophils_over_.25mm_100ou	neutrophils_over_.25mm_100ou	neutrophils_over_.25mm_100ou	neutrophils_over_.25mm_100ou	neutrophils_over_.25mm_100ou	alpaca ID	exptl_ condition
uterine body	D	good	3	1	0	2	8	7	7	2	9	8	040-93	unmated
uterine body	O	good	1	3	6	2	6	3	3	8	8	4	040-93	unmated
uterine body	T	good	3	13	17	13	7	14	11	8	10	7	040-93	unmated
uterine body	AI	good	16	20	11	10	11	17	11	13	11	13	040-93	unmated
uterine body	A	good	2	5	3	9	9	4	6	4	6	21	041-103	unmated
uterine body	K	good	4	5	6	8	5	14	8	4	8	4	041-103	unmated
uterine body	G	good	3	1	0	1	1	0	2	5	5	1	043-123	unmated
uterine body	R	good	9	3	4	1	5	1	5	4	3	4	043-123	unmated
uterine body	W	good	3	6	9	7	2	0	3	3	2	1	043-123	unmated
uterine body	AB	good	5	3	0	5	2	1	1	1	2	2	043-123	unmated
uterine body	AC	good	3	1	4	3	1	0	2	3	1	1	043-123	unmated
uterine body	B	good	0	0	0	0	0	1	0	0	0	1	044-133	unmated
uterine body	P	good	0	2	0	0	0	0	0	0	0	2	044-133	unmated
uterine body	Q	good	11	15	13	11	13	8	5	35	26	41	030-uterine body	mated + 24 hrs
uterine body	S	good	10	16	22	33	14	10	10	8	24	15	030-uterine body	mated + 24 hrs
uterine body	Z	good	6	12	12	5	16	11	17	21	15	36	030F	mated + 24 hrs
uterine body	AF	good	10	11	12	20	6	14	51	30	37	30	030F	mated + 24 hrs
uterine body	L	good	2	1	3	5	2	5	5	2	1	0	033-22	mated + 24 hrs
uterine body	M	good	2	3	4	7	5	1	4	7	8	14	033-22	mated + 24 hrs
uterine body	E	good	11	18	3	5	7	6	10	11	7	1	035-39	mated + 24 hrs
uterine body	F	good	0	2	3	2	6	9	6	11	12	10	035-39	mated + 24 hrs
uterine body	C	good	1	0	3	5	4	1	5	0	2	5	036-47	mated + 24 hrs
uterine body	I	good	3	4	1	2	1	2	1	0	1	1	036-47	mated + 24 hrs
uterine body	H	good	9	8	2	11	24	12	10	10	8	9	042-113	mated + 24 hrs
uterine body	N	good	5	11	7	7	10	11	3	9	21	3	042-113	mated + 24 hrs
uterine body	J	good	11	17	12	11	17	12	7	10	13	14	039-82	mated + 24 hrs
uterine body	U	good	15	8	12	11	11	16	12	12	11	15	039-82	mated + 24 hrs
uterine body	AD	good	10	8	13	10	16	6	8	11	9	12	039-82	mated +24hrs
uterine body	V	good	1	1	0	2	3	4	2	17	5	0	031F	mate + 1 hr
uterine body	X	good	0	16	2	0	0	1	1	1	4	6	031F	mate + 1 hr
uterine body	AG	good	1	1	4	2	1	3	1	2	1	1	032F	mate + 1 hr
uterine body	AH	good	0	3	1	1	7	1	8	1	3	0	032F	mate + 1 hr
uterine body	Y	poor eosin	•	•	•	•	•	•	•	•	•	•	024F	mate + 1 hr
uterine body	AA	poor eosin	•	•	•	•	•	•	•	•	•	•	024F	mate + 1 hr
uterine body	AE	poor eosin	0	0	0	2	0	1	1	1	0	0	025F	mate + 1 hr
uterine body	AJ	poor eosin	0	2	0	0	1	1	0	0	1	1	025F	mate + 1 hr

## Sheet: unmated and mate +24 
All observed at 400x	tissue	slide	quality of morphology/ staining	#neutrophils per .25um (100ou)	#neutrophils per .25um (100ou)	#neutrophils per .25um (100ou)	#neutrophils per .25um (100ou)	#neutrophils per .25um (100ou)	#neutrophils per .25um (100ou)	#neutrophils per .25um (100ou)	#neutrophils per .25um (100ou)	#neutrophils per .25um (100ou)	#neutrophils per .25um (100ou)	so: 2.5um or 2500nm?	per 1um (.25 x 4)	less than 10	11 to 20	21 to 30	31 to 40	41 and above		quality of morphology				# neutrophils per .25um average across 2 slides	#neutrophils per 1um
ALPF040	uterine body			16	4	4	9	9	7	17	2	10	11	8.9	35.6				•
ALPF040	uterine body			4	3	5	5	9	10	4	7	6	13	6.6	26.4			•							unmated vs. mated + 24hrs
	uterine body	Q		11	15	13	11	13	8	5	35	26	41	17.8	71.2							good	Q	030-uterine body	mated + 24 hrs	17	68	4
	uterine body	S		10	16	22	33	14	10	10	8	24	15	16.2	64.8							good	S	030-uterine body	mated + 24 hrs
	uterine body	L		2	1	3	5	2	5	5	2	1	0	2.6	10.4		•					good	L	033-22	mated + 24 hrs	4.05	16.2	1
	uterine body	M		2	3	4	7	5	1	4	7	8	14	5.5	22			•				good	M	033-22	mated + 24 hrs						40
	uterine body	E		11	18	3	5	7	6	10	11	7	1	7.9	31.6				•			good	E	035-39	mated + 24 hrs	7	28	2			41
	uterine body	F		0	2	3	2	6	9	6	11	12	10	6.1	24.4			•				good	F	035-39	mated + 24 hrs						43
	uterine body	C		1	0	3	5	4	1	5	0	2	5	2.6	10.4		•					good	C	036-47	mated + 24 hrs	2.1	8.4	0			44
	uterine body	I		3	4	1	2	1	2	1	0	1	1	1.6	6.4	•						good	I	036-47	mated + 24 hrs
	uterine body	J		11	17	12	11	17	12	7	10	13	14	12.4	49.6					•		good	J	039-82	mated + 24 hrs	12.4	49.6	4
	uterine body	H		9	8	2	11	24	12	10	10	8	9	10.3	41.2					•		good	H	042-113	mated + 24 hrs	9.5	38	3
	uterine body	N		5	11	7	7	10	11	3	9	21	3	8.7	34.8				•			good	N	042-113	mated + 24 hrs
	uterine body	D		3	1	0	2	8	7	7	2	9	8	4.7	18.8		•					good	D	040-93	unmated	4.55	18.2	1
	uterine body	O		1	3	6	2	6	3	3	8	8	4	4.4	17.6		•					good	O	040-93	unmated
	uterine body	K		4	5	6	8	5	14	8	4	8	4	6.6	26.4			•				good	K	041-103	unmated	6.75	27	2
	uterine body	A		2	5	3	9	9	4	6	4	6	21	6.9	27.6			•				good	A	041-103	unmated
	uterine body	G		3	1	0	1	1	0	2	5	5	1	1.9	7.6	•						good	G	043-123	unmated	2.9	11.6	1
	uterine body	R		9	3	4	1	5	1	5	4	3	4	3.9	15.6		•					good	R	043-123	unmated
	uterine body	B		0	0	0	0	0	1	0	0	0	1	0.2	0.8	•						good	B	044-133	unmated	0.3	1.2	0
	uterine body	P		0	2	0	0	0	0	0	0	0	2	0.4	1.6	•						good	P	044-133	unmated
																												st dev
																									average mated	8.675	34.7	22.0028
																									average unmated	3.625	14.5	10.8818

## Sheet:  mate +1hr
All observed at 500x	tissue	slide	quality of morphology/ staining	#neutrophils per .25mm (100ou)	#neutrophils per .25mm (100ou)	#neutrophils per .25mm (100ou)	#neutrophils per .25mm (100ou)	#neutrophils per .25mm (100ou)	#neutrophils per .25mm (100ou)	#neutrophils per .25mm (100ou)	#neutrophils per .25mm (100ou)	#neutrophils per .25mm (100ou)	#neutrophils per .25mm (100ou)	average per .25mm	per 1mm (.25 x 4)		Unmasking:	alpaca ID	condition	notes	# neutrophils per .25um average across 2 slides	#neutrophils per 1um	less than 10	11 to 20	21 to 30	31 to 40	41 and above
no epithelium	uterine body	Y	poor eosin	•	•	•	•	•	•	•	•	•	•	#DIV/0!	#DIV/0!		Y	024F	mate + 1 hr	overfixed
	uterine body	AA	poor eosin	•	•	•	•	•	•	•	•	•	•	#DIV/0!	#DIV/0!		AA	024F	mate + 1 hr	overfixed
	uterine body	AE	poor eosin	0	0	0	2	0	1	1	1	0	0	0.5	2		AE	025F	mate + 1 hr	overfixed
	uterine body	AJ	poor eosin	0	2	0	0	1	1	0	0	1	1	0.6	2.4		AJ	025F	mate + 1 hr	overfixed
	uterine body	V	good	1	1	0	2	3	4	2	17	5	0	3.5	14		V	031F	mate + 1 hr
	uterine body	X	good	0	16	2	0	0	1	1	1	4	6	3.1	12.4		X	031F	mate + 1 hr
	uterine body	AG	good	1	1	4	2	1	3	1	2	1	1	1.7	6.8		AG	032F	mate + 1 hr
	uterine body	AH	good	0	3	1	1	7	1	8	1	3	0	2.5	10		AH	032F	mate + 1 hr
	uterine body	Z	good	6	12	12	5	16	11	17	21	15	36	15.1	60.4		Z	030F	mate +24hrs
	uterine body	AF	good	10	11	12	20	6	14	51	30	37	30	22.1	88.4		AF	030F	mate +24hrs
	uterine body	U	good	15	8	12	11	11	16	12	12	11	15	12.3	49.2		U	039-82	mate +24hrs
	uterine body	AD	good	10	8	13	10	16	6	8	11	9	12	10.3	41.2		AD	039-82	mate +24hrs
	uterine body	T	good	3	13	17	13	7	14	11	8	10	7	10.3	41.2		T	040-93	receptive unmated
	uterine body	AI	good	16	20	11	10	11	17	11	13	11	13	13.3	53.2		AI	040-93	receptive unmated
	uterine body	W	good	3	6	9	7	2	0	3	3	2	1	3.6	14.4		W	043-123	receptive unmated
	uterine body	AB	good	5	3	0	5	2	1	1	1	2	2	2.2	8.8		AB	043-123	receptive unmated
	uterine body	AC	good	3	1	4	3	1	0	2	3	1	1	1.9	7.6		AC	043-123	receptive unmated

## Sheet: w in slide variability procedur
		Pick 5 slides dist across conditions.
		blind self with regard to condition
		Read through once and record on a data sheet
		Read threough again and record on separate data sheet
		read through a final time and record on separate data sheet.
		unmask and group scores by slide, then figure out mean #/mm plus/minus st dev
		report within-slide variability

## Sheet: within slide variab raw
All observed at 400x	iteration	slide	quality of morophology/ staining	#neutrophils per .25mm (100ou)	#neutrophils per .25mm (100ou)	#neutrophils per .25mm (100ou)	#neutrophils per .25mm (100ou)	#neutrophils per .25mm (100ou)	#neutrophils per .25mm (100ou)	#neutrophils per .25mm (100ou)	#neutrophils per .25mm (100ou)	#neutrophils per .25mm (100ou)	#neutrophils per .25mm (100ou)	average / .25mm	average / 1mm
	1	E	good	11	14	8	7	8	7	6	3	2	4	7	28
	1	AF	pale but OK	7	8	9	11	12	7	3	3	9	9	7.8	31.2
	1	V	overfixed	2	13	1	2	0	1	1	1	1	2	2.4	9.6
	1	AC	good	3	0	2	1	0	1	0	1	2	1	1.1	4.4
	1	A	good	7	3	5	4	9	8	4	8	5	7	6	24
															0
	2	V	pale overfixed	3	0	0	3	2	3	2	6	0	2	2.1	8.4
	2	E	good	1	11	5	9	8	6	8	15	15	35	11.3	45.2
	2	A	good	10	5	4	4	4	8	5	10	4	5	5.9	23.6
	2	AF	pale	5	8	7	4	9	28	13	20	20	12	12.6	50.4
	2	AC	good	0	1	1	0	2	3	1	2	0	1	1.1	4.4
															0
	3	AF	good	7	7	8	13	15	14	15	15	11	6	11.1	44.4
	3	AC	good	2	2	1	0	2	2	1	2	0	2	1.4	5.6
	3	V	overfixed pale	2	1	0	2	2	4	3	2	13	1	3	12
	3	A	good	12	4	4	5	11	7	8	4	5	9	6.9	27.6
	3	E	good	10	16	9	8	10	12	10	7	4	6	9.2	36.8

## Sheet: within slide variabil total
All observed at 400x	iteration	slide	quality of morophology/ staining	#neutrophils per .25mm (100ou)	#neutrophils per .25mm (100ou)	#neutrophils per .25mm (100ou)	#neutrophils per .25mm (100ou)	#neutrophils per .25mm (100ou)	#neutrophils per .25mm (100ou)	#neutrophils per .25mm (100ou)	#neutrophils per .25mm (100ou)	#neutrophils per .25mm (100ou)	#neutrophils per .25mm (100ou)	average / .25mm	average / 1mm				stdev as a % of average
	1	A	good	7	3	5	4	9	8	4	8	5	7	6	24	25.7	2.2		8.56031
	2	A	good	10	5	4	4	4	8	5	10	4	5	5.9	23.6
	3	A	good	12	4	4	5	11	7	8	4	5	9	6.9	27.6
	orig count	A		2	5	3	9	9	4	6	4	6	21	6.9	27.6
	1	AC	good	3	0	2	1	0	1	0	1	2	1	1.1	4.4	5.5	1.50997		27.4539
	2	AC	good	0	1	1	0	2	3	1	2	0	1	1.1	4.4
	3	AC	good	2	2	1	0	2	2	1	2	0	2	1.4	5.6						2-10 cells different over distance of 1mm.
				3	1	4	3	1	0	2	3	1	1	1.9	7.6
	1	AF	pale but OK	7	8	9	11	12	7	3	3	9	9	7.8	31.2	42	9.82242		23.3867
	2	AF	pale	5	8	7	4	9	28	13	20	20	12	12.6	50.4
	3	AF	good	7	7	8	13	15	14	15	15	11	6	11.1	44.4
				10	11	12	20	6	14	51	30	37	30	22.1	88.4
	1	E	good	11	14	8	7	8	7	6	3	2	4	7	28	35.4	7.46548		21.0889
	2	E	good	1	11	5	9	8	6	8	15	15	35	11.3	45.2
	3	E	good	10	16	9	8	10	12	10	7	4	6	9.2	36.8
				11	18	3	5	7	6	10	11	7	1	7.9	31.6
	1	V	overfixed	2	13	1	2	0	1	1	1	1	2	2.4	9.6	11	2.498		22.7091
	2	V	pale overfixed	3	0	0	3	2	3	2	6	0	2	2.1	8.4
	3	V	overfixed pale	2	1	0	2	2	4	3	2	13	1	3	12
				1	1	0	2	3	4	2	17	5	0	3.5	14
					I added in the original readings, in addition to the three iterations for the intra-slide variability test.
